# Supplementary material for: Association between Carbohydrate Intake and the Prevalence of Metabolic Syndrome in Korean Women
Source: Nutrients. 2021 Sep 3;13(9):3098. doi: 10.3390/nu13093098 (PMC8465012; doi:10.3390/nu13093098)
Supplement: Supplementary file 1 [file nutrients-13-03098-s001.zip]

Archive with 1 entries (1 files):
- nutrients-1350105-supplementary.pdf
